# Supplementary material for: Systematic Identification and Expression Analysis of the Sorghum Pht1 Gene Family Reveals Several New Members Encoding High-Affinity Phosphate Transporters
Source: Int J Mol Sci. 2022 Nov 10;23(22):13855. doi: 10.3390/ijms232213855 (PMC9698377; doi:10.3390/ijms232213855)
Supplement: Supplementary file 1 [file ijms-23-13855-s001.zip]

Archive with 8 entries (8 files):
- Figure S1.tif
- Figure S2.tif
- Figure S3.jpg
- Table S1.xls
- Table S2.xls
- Table S3.xls
- Table S4.xls
- Table S5.xls
