# Supplementary material for: Systematic Identification and Expression Analysis of the Sorghum Pht1 Gene Family Reveals Several New Members Encoding High-Affinity Phosphate Transporters
Source: Int J Mol Sci. 2022 Nov 10;23(22):13855. doi: 10.3390/ijms232213855 (PMC9698377; doi:10.3390/ijms232213855)
Supplement: Supplementary file 1 [file ijms-23-13855-s001.zip › Table S1.xls]

## Sheet: Sheet1
Table S1 GenBank of sequences for phylogenetic analysis
	Gene name	GenBank		Gene name	GenBank
Arabidopsis thaliana	AtPht1;1	NP_199149.1		AtPht1;6	NP_199148.1
	AtPht1;2	NP_199151.1		AtPht1;7	NP_191030.3
	AtPht1;3	NP_199150.1		AtPht1;8	NP_173510.1
	AtPht1;4	NP_181428.1		AtPht1;9	NP_177769.1
	AtPht1;5	NP_180842.1
Medicago truncatula	MtPht1;1	AAB81346.1		MtPht1;4	AAM76743.1
	MtPht1;2	AAB81347.1		MtPht1;5	ABM69111.1
	MtPht1;3	ABM69110.1		MtPht1;6	CAQ42956.1
Glycine max	GmPht1;1	ACP19343.1		GmPht1;8	ACP19346.1
	GmPht1;2	ACP19342.1		GmPht1;9	ACP19344.1
	GmPht1;3	ACP19347.1		GmPht1;10	ACP19345.1
	GmPht1;4	AFL02620.1		GmPht1;11	AFL02621.1
	GmPht1;5	ACP19340.1		GmPht1;12	ACP19338.1
	GmPht1;6	ACP19339.1		GmPht1;13	ACN80147.1
	GmPht1;7	ACP19341.1		GmPht1;14	AFL02622.1
Nicotiana tabacum	NtPht1;1	AAF74025.1		NtPht1;4	NP_001311630.1
	NtPht1;2	NP_001312775.1		NtPht1;5	NP_001312660.1
	NtPht1;3	NP_001312776.1
Oryza sativa	OsPht1;1	AAN39042.1		OsPht1;8	AAN39049.1
	OsPht1;2	AAN39043.1		OsPht1;9	AAN39050.1
	OsPht1;3	AAN39044.1		OsPht1;10	AAN39051.1
	OsPht1;4	AAN39045.1		OsPht1;11	AAN39052.1
	OsPht1;5	AAN39046.1		OsPht1;12	AAN39053.1
	OsPht1;6	AAN39047.1		OsPht1;13	AAN39054.1
	OsPht1;7	AAN39048.1
Zea mays	ZmPht1;1	NP_001266355.1		ZmPht1;8	NP_001132684.1
	ZmPht1;2	NP_001149892.1		ZmPht1;9	NP_001105816.1
	ZmPht1;3	NP_001105817.2		ZmPht1;10	XP_008663069.1
	ZmPht1;4	NP_001266911.1		ZmPht1;11	NP_001105818.1
	ZmPht1;5	NP_001105818.1		ZmPht1;12	NP_001105818.1
	ZmPht1;6	NP_001105776.1		ZmPht1;13	NP_001183901.1
	ZmPht1;7	NP_001151202.1
Sorghum bicolor	SbPht1;1	XP_002467158.1		SbPht1;7	ABE77190.1
	SbPht1;2	XP_002465845.1		SbPht1;8	XP_002464558.1
	SbPht1;3	XP_002468495.1		SbPht1;9	XP_002446151.1
	SbPht1;4	XP_002461890.1		SbPht1;10	XP_002447517.1
	SbPht1;5	XP_002447525.2		SbPht1;11	XP_002458253.1
	SbPht1;6	XP_002445668.1
