# Supplementary material for: Systematic Identification and Expression Analysis of the Sorghum Pht1 Gene Family Reveals Several New Members Encoding High-Affinity Phosphate Transporters
Source: Int J Mol Sci. 2022 Nov 10;23(22):13855. doi: 10.3390/ijms232213855 (PMC9698377; doi:10.3390/ijms232213855)
Supplement: Supplementary file 1 [file ijms-23-13855-s001.zip › Table S2.xls]

## Sheet: Sheet1
Table S2 Gene-specific primers used for isolation of Pht1s in Sorghum
Gene	Forward Primer (5’…3’)	Reverse Primer (5’…3’)
SbPht1;1	ATGGCTGGCGAGCAGCTCA	TCAAGCGGCCGCCTCGT
SbPht1;2	ATGGCGGGAGGTCAGCTCA	TCAGGCCTCAGCTTCCCCAT
SbPht1;3	ATGGCGAGGGAGGAGCAGG	CTACACGGCATTGGCGCCA
SbPht1;4	ATGGCGCTGGAGAAGCTG	CTACAGCGGGATAATCTGGGA
SbPht1;5	ATGGCACACGATCACAAG	TTATTCACTCAAATCCGTCGGGAC
SbPht1;6	ATGGCCGCCGGCGAC	CTACACGGGCACCGTGCG
SbPht1;7	ATGGAGGTGCTCTCGGCGCTAGA	TTACGGCTCGGCGGCCCC
SbPht1;8	ATGGCGCGCGGGGGAG	CTATACCATCTGGGTCTCCGACGGC
SbPht1;9	ATGGTTCGCAGGCAGCTGA	TTAAACAGGCACCACATGTACACAC
SbPht1;10	ATGTTCTACCGCATGCTCAA	TCAATGCTCATCAAAATCAACA
SbPht1;11	ATGGCGGCGGAGGGCG	TCACGCTTGCATGGAGCTCTGC
