# Supplementary material for: Systematic Identification and Expression Analysis of the Sorghum Pht1 Gene Family Reveals Several New Members Encoding High-Affinity Phosphate Transporters
Source: Int J Mol Sci. 2022 Nov 10;23(22):13855. doi: 10.3390/ijms232213855 (PMC9698377; doi:10.3390/ijms232213855)
Supplement: Supplementary file 1 [file ijms-23-13855-s001.zip › Table S3.xls]

## Sheet: Sheet1
Table S3 Gene-specific primers used for gene expression analysis by qPCR
Gene	Forward Primer (5’…3’)	Reverse Primer (5’…3’)
18S rRNA	ATTCTATGGGTGGTGGTGCAT	TCAAACTTCGCGGCCTAAA
Actin	AAGTGCGACGTGGATATTAGGA	TCTTGGGCGGAAAGAATTAGA
EIF4a	AGGATTGGCACCAGAAGGGT	CACATCAAGCCCCTTGCAGA
GAPDH	CCTGTACCGTCCCTCGACTT	ATGCTTGCACCCTGTACTGC
UBQ10	CCGTGGTGGCCAGTAAGTTC	GGACTCAACATGGGCTCTGC
SbPht1;1	AGGCGAAGACGCAGTGGT	GATGCAGAAGAGGTCGTAGGC
SbPht1;2	CTGTCAGTGTCAGTCTTC	CATGGTGTCAGTCTATCG
SbPht1;3	GGAGAATCTGGACGAGATC	CAGGTTCTGGCTGTAGTA
SbPht1;4	GGGGATACTCTTCACCTG	GGGATAATCTGGGAGTCTC
SbPht1;5	CGGCTTCTTCTTCATGAC	GTGGAGTTTGGACCAAAG
SbPht1;6	GGGGTTCCTGATGATGAC	CGAAGTTGGCGAAGAAGA
SbPht1;7	CTCACATTCTACTCGCGTA	CTCCTTATTGCCGATGTC
SbPht1;8	CTGCTCGGATTCTTCATG	CGAAGTTTGCGAAGAAGA
SbPht1;9	CTAGGGTTTGCCATGATG	GAAGGTGATCAGTCCATAGA
SbPht1;10	GGTACTTGTTCACAGTCATC	GTGCTTTTATTGTTCTTCCAAA
SbPht1;11	GAGGTGTTCGAGATTTCAAA	ACACGGACATCATGAAGA
