# Supplementary material for: Systematic Identification and Expression Analysis of the Sorghum Pht1 Gene Family Reveals Several New Members Encoding High-Affinity Phosphate Transporters
Source: Int J Mol Sci. 2022 Nov 10;23(22):13855. doi: 10.3390/ijms232213855 (PMC9698377; doi:10.3390/ijms232213855)
Supplement: Supplementary file 1 [file ijms-23-13855-s001.zip › Table S4.xls]

## Sheet: Sheet1
Table S4 Gene-specific primers used for construction of fusion expression vector for subcellular localization
Gene	Forward Primer (5’…3’)
SbPht1;1	TACAAATCTATCTCTCTCGAGATGGCTGGCGAGCAGCTCA
SbPht1;2	TACAAATCTATCTCTCTCGAGATGGCGGGAGGTCAGCTCA
SbPht1;3	TACAAATCTATCTCTCTCGAGATGGCGAGGGAGGAGCAGG
SbPht1;4	TACAAATCTATCTCTCTCGAGATGGCGCTGGAGAAGCTG
SbPht1;5	TACAAATCTATCTCTCTCGAGATGGCACACGATCACAAG
SbPht1;6	TACAAATCTATCTCTCTCGAGATGGCCGCCGGCGAC
SbPht1;8	TACAAATCTATCTCTCTCGAGATGGCGCGCGGGGGAG
SbPht1;9	TACAAATCTATCTCTCTCGAGATGGTTCGCAGGCAGCTGA
SbPht1;11	TACAAATCTATCTCTCTCGAGATGGCGGCGGAGGGCG
Gene	Reverse Primer (5’…3’)
SbPht1;1	GCCCTTGCTCACCATGGATCCAGCGGCCGCCTCGT
SbPht1;2	GCCCTTGCTCACCATGGATCCGGCCTCAGCTTCCCCAT
SbPht1;3	GCCCTTGCTCACCATGGATCCCACGGCATTGGCGCCA
SbPht1;4	GCCCTTGCTCACCATGGATCCCAGCGGGATAATCTGGGA
SbPht1;5	GCCCTTGCTCACCATGGATCCTTCACTCAAATCCGTCGGGAC
SbPht1;6	GCCCTTGCTCACCATGGATCCCGGCTCGGCGGCCCC
SbPht1;8	GCCCTTGCTCACCATGGATCCTACCATCTGGGTCTCCGACGGC
SbPht1;9	GCCCTTGCTCACCATGGATCCAACAGGCACCACATGTACACAC
SbPht1;11	GCCCTTGCTCACCATGGATCCCGCTTGCATGGAGCTCTGC
