# Supplementary material for: Systematic Identification and Expression Analysis of the Sorghum Pht1 Gene Family Reveals Several New Members Encoding High-Affinity Phosphate Transporters
Source: Int J Mol Sci. 2022 Nov 10;23(22):13855. doi: 10.3390/ijms232213855 (PMC9698377; doi:10.3390/ijms232213855)
Supplement: Supplementary file 1 [file ijms-23-13855-s001.zip › Table S5.xls]

## Sheet: Sheet1
Table S5 Gene-specific primers were used to clone SbPht1 genes into pENTR/D-TOPO vector for yeast mutant complement growth assay
Gene	Forward Primer (5’…3’)	Reverse Primer (5’…3’)
SbPht1;1	CACCATGGCTGGCGAGCAGCTCA	TCAAGCGGCCGCCTCGT
SbPht1;2	CACCATGGCGGGAGGTCAGCTCA	TCAGGCCTCAGCTTCCCCAT
SbPht1;3	CACCATGGCGAGGGAGGAGCAGG	CTACACGGCATTGGCGCCA
SbPht1;4	CACCATGGCGCTGGAGAAGCTG	CTACAGCGGGATAATCTGGGA
SbPht1;5	CACCATGGCACACGATCACAAG	TTATTCACTCAAATCCGTCGGGAC
SbPht1;6	CACCATGGCCGCCGGCGAC	CTACACGGGCACCGTGCG
SbPht1;8	CACCATGGCGCGCGGGGGAG	CTATACCATCTGGGTCTCCGACGGC
SbPht1;9	CACCATGGTTCGCAGGCAGCTGA	TTAAACAGGCACCACATGTACACAC
SbPht1;11	CACCATGGCGGCGGAGGGCG	TCACGCTTGCATGGAGCTCTGC
